# Supplementary material for: The influence of a semi-arid sub-catchment on suspended sediments in the Mara River, Kenya
Source: PLoS One. 2018 Feb 8;13(2):e0192828. doi: 10.1371/journal.pone.0192828 (PMC5805331; doi:10.1371/journal.pone.0192828)
Supplement: S1 Table — (XLSX) [file pone.0192828.s006.xlsx]

## Sheet: Sheet1
Time Block	Days	# of Measurements
1	73	6578
2	95	7425
3	19	1239
4	61	3948
5	25	2401
6	31	2931
7	14	629
8	76	3312
S1 Table: Time blocks created with the number of measurements within each time block.
