# Supplementary material for: The influence of a semi-arid sub-catchment on suspended sediments in the Mara River, Kenya
Source: PLoS One. 2018 Feb 8;13(2):e0192828. doi: 10.1371/journal.pone.0192828 (PMC5805331; doi:10.1371/journal.pone.0192828)
Supplement: S2 Table — (XLSX) [file pone.0192828.s007.xlsx]

## Sheet: Sheet1
Month - Year	# of Measurements	% Monthly Record Complete
2011-06-01	2518	0.87
2011-07-01	2935	0.99
2011-08-01	1125	0.38
2012-07-01	2190	0.74
2012-08-01	2234	0.75
2012-09-01	2280	0.79
2012-10-01	721	0.24
2012-11-01	1110	0.39
2012-12-01	129	0.04
2013-07-01	432	0.15
2013-08-01	1939	0.65
2013-09-01	1577	0.55
2013-11-01	1000	0.35
2013-12-01	1401	0.47
2014-01-01	1589	0.53
2014-02-01	1342	0.5
2014-08-01	144	0.05
2014-09-01	485	0.17
2014-10-01	1214	0.41
2014-11-01	1419	0.49
2014-12-01	679	0.23
S2 Table. Percent monthly coverage and number of measurements per month and year
