# Supplementary material for: The influence of a semi-arid sub-catchment on suspended sediments in the Mara River, Kenya
Source: PLoS One. 2018 Feb 8;13(2):e0192828. doi: 10.1371/journal.pone.0192828 (PMC5805331; doi:10.1371/journal.pone.0192828)
Supplement: S3 Table — (XLSX) [file pone.0192828.s008.xlsx]

## Sheet: Sheet1
Hippo Pool	Approximate Discharge (m3 s-1)	Distance between sondes (m)	Offset time (minutes)	tau at offset time	Approximate hours sampled
Ngerende	6	300	6	0.364	24
OMB	14	100	4	0.37	24
Serena	6	350	1	0.314	48
Amani	Variable (0.5 – 2)	140	18	0.576	24
S3 Table. Hippo pool monitoring offset and correlations
